# Supplementary material for: Alcohol Consumption Patterns and Peripheral Arterial Stiffness in Young Adults: Sex-Specific Findings from the EVA-Adic Study
Source: Nutrients. 2026 Jan 26;18(3):411. doi: 10.3390/nu18030411 (PMC12899989; doi:10.3390/nu18030411)
Supplement: Supplementary file 1 [file nutrients-18-00411-s001.zip]

Archive with 1 entries (1 files):
- nutrients-4074125-supplementary.pdf
